# Supplementary material for: Discovery of Novel Allosteric Modulators Targeting an Extra-Helical Binding Site of GLP-1R Using Structure- and Ligand-Based Virtual Screening
Source: Biomolecules. 2021 Jun 23;11(7):929. doi: 10.3390/biom11070929 (PMC8301998; doi:10.3390/biom11070929)
Supplement: Supplementary file 1 [file biomolecules-11-00929-s001.zip]

Archive with 2 entries (2 files):
- Table S1. List of 45 compounds identified by SBVS.xlsx
- Table S2. List of 42 compounds identified by LBVS.xlsx
