# Supplementary material for: Discovery of Novel Allosteric Modulators Targeting an Extra-Helical Binding Site of GLP-1R Using Structure- and Ligand-Based Virtual Screening
Source: Biomolecules. 2021 Jun 23;11(7):929. doi: 10.3390/biom11070929 (PMC8301998; doi:10.3390/biom11070929)
Supplement: Supplementary file 1 [file biomolecules-11-00929-s001.zip › Table S1. List of 45 compounds identified by SBVS.xlsx]

## Sheet: Sheet2
Table S1. List of 45 compounds identified by SBVS
ID	Product ID	Chemical Structure	Product Name	Formula	MW	Vendors	SMILES
Z1	12013365		CB_12013365	C20H18N6O3	390.405	ChemBridge	O=C(Cn1nc(Cc2ccccc2)c2ccccc2c1=O)NCc1n[nH]c(=O)[nH]1
Z2	74247935		CB_74247935	C19H20N5O4	382.402	ChemBridge	Cc1ccc(o1)-c1cc([nH]n1)C(=O)N1CCC(CC1)c1cc(CC(O)=O)n[nH]1
Z3	7605929		CB_7605929	C23H19N2O6	419.418	ChemBridge	COc1cccc(OCC(=O)Nc2ccccc2C(=O)Nc2ccc(cc2)C(O)=O)c1
Z4	79747630		CB_79747630	C14H13F1N3O4	306.276	ChemBridge	O[C@@H](CCNC(=O)c1cc(n[nH]1)-c1ccc(F)cc1)C(O)=O
Z5	84804108		CB_84804108	C18H14N6O3	362.351	ChemBridge	O=C(NCc1nc(n[nH]1)-c1ccccc1)c1ccc2[nH]c(=O)c(=O)[nH]c2c1
Z6	3802-0253		CB_6949505/ CD_3802-0253-A010218-CD_3802-0397/ SP_AL-281/ 15328069/TT_ST50276461	C24H19N2O5	415.429	Chemdiv	COc1ccc(cc1)C(=O)N\C(=C/c1ccccc1)C(=O)Nc1ccc(cc1)C(O)=O
Z7	STK380157		CD_8006-8225/ TT_ST4028063-TT_ST50878155/ VM_STK380157	C23H25N2O5	409.466	Chemdiv	COc1ccc(\C=C(\NC(=O)c2ccccc2)C(=O)NCCCCCC(O)=O)cc1
Z8	Y040-8471		CD_Y040-8471/ IB_STOCK1N-36101/ VM_STL461043	C23H21N2O7	437.433	Chemdiv	Cc1c(Cc2ccccc2)c(=O)oc2cc(OCC(=O)NCC(=O)NCC(O)=O)ccc12
Z9	Y041-2219		CD_Y041-2219/ VM_STL464157	C23H26N3O7	456.48	Chemdiv	Cc1coc2c(C)c3oc(=O)c(CCC(=O)N[C@H](CCCNC(N)=O)C(O)=O)c(C)c3cc12
Z10	Y041-3114		CD_Y041-3114/ IB_STOCK1N-72024/ VM_STL466527	C21H17N2O8	425.378	Chemdiv	OC(=O)CNC(=O)CNC(=O)COc1cc(O)c2c(c1)oc(cc2=O)-c1ccccc1
Z11	4331-0839		CD_4331-0839/ IB_STOCK3S-73949/ VM_STL041922	C14H9N4O4	297.252	Chemdiv	N#Cc1c(C)c(c(O)nc1O)/N=N/c(c2C([O-])=O)cccc2
Z12	5775-3270		CB_7409795/ CD_5775-3270/ SP_AH-487/41656685/ VM_STK162230	C22H14F1N2O5	405.366	Chemdiv	[O-]C(=O)c1ccc(cc1)-c(o2)ccc2/C=C3\C(=O)N(C(=O)N3)Cc4c(F)cccc4
Z13	Z1443949257		EN_Z1443949257	C19H18N3O3	336.374	Enamine	OC(=O)c1ccc(CCC(=O)NCCc2nc3ccccc3[nH]2)cc1
Z14	Z1443961913		EN_Z1443961913	C19H16N1O3	306.344	Enamine	OC(=O)c1ccc(CCC(=O)NCC#Cc2ccccc2)cc1
Z15	Z1444103993		EN_Z1444103993	C18H19N2O6S1	391.426	Enamine	COc1ccc(CNC(=O)CNS(=O)(=O)c2ccc(cc2)C(O)=O)cc1C
Z16	Z1444138985		EN_Z1444138985	C18H15F1N3O3	340.337	Enamine	OC(=O)c1ccc(CCC(=O)NCc2nc3cc(F)ccc3[nH]2)cc1
Z17	Z148849478		EN_Z148849478	C27H21N2O5	453.479	Enamine	CC(=O)Nc1cc(ccc1O)C(=O)COC(=O)c1cc(nc2ccccc12)-c1ccc(C)cc1
Z18	Z15972286		EN_Z15972286	C23H22N4O4S2	482.584	Enamine	Cc1ccc(Cn2c(SCC(=O)NCCN3C(=O)CSC3=O)nc3ccccc3c2=O)cc1
Z19	Z237657016		EN_Z237657016	C21H17N3O4S1	407.451	Enamine	O=c1[nH]c2ccc(cc2[nH]c1=O)S(=O)(=O)Nc1ccccc1Cc1ccccc1
Z20	Z46092565		EN_Z46092565	C28H27N2O5	471.538	Enamine	O=C(NCCC=1C=CC=CC=1)C(=C/C2=C/C=C(C=C2)OCC([O-])=O)C(=O)NCC/C3=C/C=CC=C3
Z21	Z49584845		EN_Z49584845	C25H17N4O3	421.439	Enamine	OC(=O)c1cccc(NN=Cc2cn(nc2-c2cc3ccccc3o2)-c2ccccc2)c1
Z22	Z62888956		EN_Z62888956	C22H19Cl1N6O3S1	482.952	Enamine	Cn1nnnc1SCC(=O)Nc1ccc(cc1)C(=O)NCc1ccc(o1)-c1ccc(Cl)cc1
Z23	Z738922080		EN_Z738922080	C23H27N7O3	449.517	Enamine	Cc1cc(ccc1-n1cnnn1)C(=O)NCc1cccc(NC(=O)CCN2CCOCC2)c1
Z24	Z91173868		EN_Z91173868	C23H24N8O2S1	476.564	Enamine	Cc1nn(c(C)c1CNC(=O)c1ccc(NC(=O)CSc2nnnn2C)cc1)-c1ccccc1
Z25	Z1445070711		EN_Z1445070711	C19H17F3N5O3	420.374	Enamine	CC(C)Cc(n[nH]1)cc1C(=O)Nc2cc(ccc2)-n(nc3)c(C(F)(F)F)c3C([O-])=O
Z26	Z1445395962		EN_Z1445395962	C16H14N3O4S1	344.372	Enamine	[O-]C(=O)c1csc(n1)CNC(=O)c2ccc(cc2)N3CCCC3=O
Z27	STOCK1N-49703		IB_STOCK1N-49703/ SP_AO-022/43454048	C26H23N2O7	475.482	IBS	Cc1oc2cc3oc(=O)c(CCC(=O)NCC(=O)NCC(O)=O)c(C)c3cc2c1-c1ccccc1
Z28	STOCK1N-65952		IB_STOCK1N-65952	C22H27N4O6	443.484	IBS	NC(=O)CC[C@@H](NC(=O)CCCCCN1C(=O)[C@@H]2Cc3ccccc3CN2C1=O)C(O)=O
Z29	STOCK6S-13699		VM_STK614843/ IB_STOCK6S-13699	C19H13N3O3	331.334	IBS	O=C(Nc1ccc2ccccc2c1)c1ccc2[nH]c(=O)c(=O)[nH]c2c1
Z30	STOCK1N-75203		VM_STL468743/ IB_STOCK1N-75203	C21H21N2O4	365.413	IBS	OC(=O)CCNC(=O)CCn1ccc2ccc(OCc3ccccc3)cc12
Z31	F2382-0516		B116215	C27H26N4O4	470.533	Lifechemicals	COc1ccc(NC(C)=O)cc1NC(=O)c1cn(Cc2ccccc2)nc1OCc1ccccc1
Z32	F2382-0770		B116306	C26H22F2N4O3	476.487	Lifechemicals	CC(=O)Nc1cccc(NC(=O)c2cn(Cc3cccc(F)c3)nc2OCc2cccc(F)c2)c1
Z33	F5080-0040		B230338	C19H12N3O3	330.326	Lifechemicals	OC(=O)c1cc(nc2[nH]c(nc12)-c1ccccc1)-c1ccccc1O
Z34	STK014420		CB_6930752/ SP_AN-329/40892808/ VM_STK014420	C18H19N2O5S1	375.427	Vitas-M	Cc1ccc(NS(=O)(=O)c2ccc(NC(=O)CCC(O)=O)cc2)c(C)c1
Z35	STK457977		CB_7833609/ TT_ST50853277/ VM_STK457977	C17H17N2O5	329.335	Vitas-M	COc1ccc(OC)c(NC(=O)Nc2cc(ccc2C)C(O)=O)c1
Z36	STK288424		CD_Y030-1659/ VM_STK288424	C19H14N3O4S1	380.405	Vitas-M	OC(=O)Cc1csc(NC(=O)c2cccc(NC(=O)c3ccccc3)c2)n1
Z37	STK644818		IB_STOCK6S-47798/ VM_STK644818	C16H15N6O4	355.336	Vitas-M	OC(=O)CCNC(=O)NCc1nc(O)c2cnn(-c3ccccc3)c2n1
Z38	STK224159		TT_ST4096831/ CB_7608723/ VM_STK224159	C23H16N3O6	430.4	Vitas-M	OC(=O)c1ccc(NC(=O)c2ccccc2NC(=O)COc2ccc(cc2)[N+]([O-])=O)cc1
Z39	STK417946		TT_ST50866206/ VM_STK417946	C19H19N2O5S1	387.438	Vitas-M	OC(=O)CCC(=O)Nc1ccc(cc1)S(=O)(=O)N1CCCc2ccccc12
Z40	STK244358		VM_STK244358	C21H23N2O5	383.428	Vitas-M	CC(C)(C)c1ccc(cc1)C(=O)Nc1ccc(NC(=O)CCC(O)=O)cc1O
Z41	STL182042		VM_STL182042	C22H19Cl1N5O4S1	484.945	Vitas-M	Cn1c(CNC(=O)\C=C\c2ccccc2Cl)nnc1SCC(=O)Nc1cccc(c1)C(O)=O
Z42	STL446272		VM_STL446272	C17H11Cl1N5O4S1	416.825	Vitas-M	OC(=O)c1ccc(NC(=O)c2nnsc2NC(=O)Nc2ccc(Cl)cc2)cc1
Z43	STL172522		SP_AK-968/41925180/ TT_ST45157945/ VM_STL172522	C22H23N7O5S1	496.529	Vitas-M	COc1cc(cc(\C=N\NC(=O)CSc2nnc(CNc3ccccc3)n2CC=C)c1O)[N+]([O-])=O
Z44	STL182113		VM_STL182113	C24H24N5O5S1	494.553	Vitas-M	COc1ccc(cc1)C(=O)NCCc1nnc(SCC(=O)Nc2cccc(c2)C(O)=O)n1CC=C
Z45	STK078734		VM_STK078734/ CD_8011-2217/ TT_ST4077064	C22H17N2O4	373.392	Vitas-M	c1ccccc1CC(=O)Nc(cccc2)c2C(=O)Nc(cc3)ccc3C([O-])=O
