# Supplementary material for: Discovery of Novel Allosteric Modulators Targeting an Extra-Helical Binding Site of GLP-1R Using Structure- and Ligand-Based Virtual Screening
Source: Biomolecules. 2021 Jun 23;11(7):929. doi: 10.3390/biom11070929 (PMC8301998; doi:10.3390/biom11070929)
Supplement: Supplementary file 1 [file biomolecules-11-00929-s001.zip › Table S2. List of 42 compounds identified by LBVS.xlsx]

## Sheet: Sheet1
Table S2. List of 42 compounds identified by LBVS
ID	Product ID	Chemical Structure	Product Name	Formula	MW	Vendors	SMILES
C1	7928925		CB_7928925	C22H15N4O4	399.389	ChemBridge	[O-]C(=O)C4=C/C=C(/NC(=O)C1=CN(CCC#N)N=C1/C3=C/C=2C=CC=CC=2O3)C=C4
C2	96897910		CB_96897910	C20H19N4O3	363.399	Chembridge	O=C([O-])c1c(OCC)ccc(-c2nc(NCc3c(C)cccn3)ncc2)c1
C3	79222338		CB_79222338	C17H19N9O1	365.401	Chembridge	O(Cc1nc(N(Cc2cc(-c3[nH]nnn3)ccc2)C)c2c(n(C)nc2)n1)C
C4	77620390		CB_77620390	C19H20F1N4O4	387.394	Chembridge	Fc1c(C(=O)NCCC(=O)N2Cc3n(nc(CCC(=O)[O-])c3)CC2)cccc1
C5	C147-0025		CD_C147-0025	C22H17Cl1N3O2	390.853	Chemdiv	[O-]C(=O)C4=C/C=C(/NC/C2=N/C=1C=CC=CC=1N2C/C3=C/C=C(/[Cl])C=C3)C=C4
C6	K261-1294		CD_K261-1294	C23H19N3O6S1	465.488	Chemdiv	CC=1C=CC(=CC=1C)N4C(=O)N(CC(=O)C2=CC(=CC=C2)N(=O)=O)C3=CC=CC=C3[S]4(=O)=O
C7	M191-0044		CD_M191-0044	C20H17N6O2S1	405.461	Chemdiv	C/C4=C/C=C(/CN2C(=O)C=1C=CC=CC=1/N=C2/[S]CC(=O)N/C3=N/N=C[N-]3)C=C4
C8	Z1311089780		EN_Z1311089780	C24H23N6O2	427.49	Enamine	O=C(NCCC/C1=N/C(=O)[N-]N1)C=C/C3=C/N(C/C2=C/C=CC=C2)N=C3/C4=C/C=CC=C4
C9	Z1341629251		EN_Z1341629251	C18H24N7O1S1	386.502	Enamine	CC=4[S]C=3/N=C(/CN1CCCC1)N=C(NCCC/C2=N/C(=O)[N-]N2)C=3C=4C
C10	Z1424437838		EN_Z1424437838	C24H20N7O2	438.473	Enamine	O=C(CN2C(CO/C1=C/C=CC=C1)=NC=3C=CC=CC2=3)N/C5=C/C=C(/C/C4=N/N=N[N-]4)C=C5
C11	Z1445206940		EN_Z1445206940	C22H26N3O4	396.47	Enamine	CN(CC(=O)N1CCC([H])(CC1)C([O-])=O)C(=O)C2=CC=CN2CC/C3=C/C=CC=C3
C12	Z1544456134		EN_Z1544456134	C20H16N5O4	390.382	Enamine	CO/C1=C/C(=CC=C1)C2=NN(/C=C2/C(=O)NC/C3=N/C(=O)O[N-]3)C4=CC=CC=C4
C13	Z18696867		EN_Z18696867	C21H20N3O7S1	458.473	Enamine	CCO/C1=C/C=C(C=C1)[S](=O)(=O)[N-]C=2C=CC=CC=2C(=O)OCC(=O)N/C3=N/OC(C)=C3
C14	Z19108965		EN_Z19108965	C23H21Cl1N3O4S1	470.959	Enamine	C/C1=C(/C=C/C=C1/[Cl])N3C(=O)C=2C=CC=CC=2/N=C3/[S]CC(=O)N4CCC([H])(CC4)C([O-])=O
C15	Z191540764		EN_Z191540764	C23H16F1N4O4	431.407	Enamine	[O-]C=1C=C(C=CC=1N(=O)=O)C(=O)NC/C2=C/N(/N=C2/C3=C/C=C(/[F])C=C3)C4=CC=CC=C4
C16	Z19442375		EN_Z19442375	C26H22N3O5S1	488.546	Enamine	CCO/C1=C/C=C(C=C1)N3C(=O)C=2C=CC=CC=2/N=C3/[S]CC(=O)NC=4C=C(C=CC=4C)C([O-])=O
C17	Z199469014		EN_Z199469014	C27H24N3O3	438.511	Enamine	CN(C/C1=C/N(/N=C1/C2=C/C=C(C=C2)C3=CC=CC=C3)C4=CC=CC=C4)C(=O)CCC([O-])=O
C18	Z2028137711		EN_Z2028137711	C24H23N5O4	445.482	Enamine	CO/C1=C/C(=CC=C1)C2=NN(/C=C2/C(=O)N3CCC([H])(CC3)C4=NNC(=O)O4)C5=CC=CC=C5
C19	Z229307134		EN_Z229307134	C23H17Cl1N7O2S1	490.955	Enamine	[Cl]/C1=C/C(=CC=C1)[S](=O)(=O)[N-]C=3N=C2C=CC=CC2=NC=3NC/C4=C/N=C(C=C4)N5C=CC=N5
C20	Z251600846		EN_Z251600846	C22H19N4O4S1	435.485	Enamine	CC/C4=C/C(NC(=O)C=1C=CC=CC=1[N-][S](=O)(=O)C3=CC=2NC(=O)NC=2C=C3)=CC=C4
C21	Z254337682		EN_Z254337682	C25H24N5O4S1	490.565	Enamine	C/C1=C/C(=CC=C1)N2CCN(CC2)C(=O)C=3C=CC=CC=3[N-][S](=O)(=O)C5=CC=4NC(=O)NC=4C=C5
C22	Z26483797		EN_Z26483797	C23H24N5O5S1	482.542	Enamine	COC=1C=CC=CC=1[N-][S](=O)(=O)C=2C=C(C=CC=2N3CCCC3)NC(=O)C4=NN(C)C(=O)C=C4
C23	Z28052152		EN_Z28052152	C22H17N7O2	411.426	Enamine	C/C1=C/C=C(O1)C2=NN(/C=C2/C(=O)N/C3=C/C(=CC=C3)N4C=NN=N4)C5=CC=CC=C5
C24	Z283658308		EN_Z283658308	C25H22F1N4O3S1	477.541	Enamine	CC=1C=CC(=CC=1C)C2=NN(/C=C2/C(=O)N/C3=C/C([N-][S](C)(=O)=O)=C([F])C=C3)C4=CC=CC=C4
C25	Z286307162		EN_Z286307162	C25H27N7O1	441.54	Enamine	O=C(N(CC/C1=C/C=CC=C1)C/C2=C/C=CC=C2)C3([H])CCN(CC3)C5=NN4N=NN=C4C=C5
C26	Z317215770		EN_Z317215770	C21H15F1N5O6S1	484.446	Enamine	COC=1C=CC(=CC=1[N-][S](=O)(=O)C2=C/C=C(/[F])C=C2)NC(=O)C3=NNC=4C=CC(=CC3=4)N(=O)=O
C27	Z51280791		EN_Z51280791	C26H23N5O4	469.504	Enamine	O=C(CO/C1=C/C=C(C=C1)N2C=NN=N2)N(C/C=C/C3=C/C=CC=C3)C5=CC=4OCCOC=4C=C5
C28	Z56158074		EN_Z56158074	C21H16N3O5S1	422.443	Enamine	C/C4=C/C(NC(=O)C=1C=CC=CC=1[N-][S](=O)(=O)C3=CC=2OC(=O)NC=2C=C3)=CC=C4
C29	Z915524342		EN_Z915524342	C22H17N7O2S1	443.49	Enamine	C/C1=N/N=NN1/C5=C/C(NC(=O)C=3OC=2C=CC=CC=2C=3C[S]/C4=N/C=CC=N4)=CC=C5
C30	Z51976396		EN_Z51976396	C20H17Cl1F1N3O3S1	433.892	Enamine	Clc1cc(F)c(S(=O)(=O)Nc2ccc(CC(=O)NCc3ccncc3)cc2)cc1
C31	STL480883		CB_7618660/ VM_STL480883	C20H20N5O2S2	426.543	Vitas-M	O=C(C[S]/C1=N/N=C[N-]1)NC=3[S]C=2CCCCC=2C=3C(=O)NC/C4=C/C=CC=C4
C32	STL249524		IB_STOCK7S-24410/ VM_STL249524	C23H16N3O3	382.402	Vitas-M	[O-]C(=O)C4=C/C=C(/CNC(=O)C1=CC(=NC=2C=CC=CC1=2)C3=CC=NC=C3)C=C4
C33	STK267202		VM_STK267202	C24H19N4O3S1	443.508	Vitas-M	[O-]C(=O)C4=C/C=C(/NC(=O)C[S]/C2=N/N=C(/C/C1=C/C=CC=C1)N2/C3=C/C=CC=C3)C=C4
C34	STL182043		VM_STL182043	C23H22N5O5S1	480.526	Vitas-M	CO/C3=C/C=CC(NC(=O)C/C2=N/N=C(/[S]CC(=O)N/C1=C/C(=CC=C1)C([O-])=O)N2CC=C)=C3
C35	STK171772		SP_AN-465-43266009/ VM_STK171772	C22H25Cl1N3O6	462.914	Vitas-M	Clc1c(OCC(=O)N)c(OCC)cc(CNc2cc(C(=O)[O-])c(N3CCOCC3)cc2)c1
C36	STK360285		VM_STK360285	C23H14Cl1N2O5	433.831	Vitas-M	Clc1cc(NC(=O)c2cc3C(=O)N(Cc4ccccc4)C(=O)c3cc2)c(C(=O)[O-])cc1
C37	STL244350		IB_STOCK7S-24068/ VM_STL244350	C21H20N3O3	362.412	Vitas-M	O=C(NCc1c(C)n(-c2ccccc2)nc1C)Cc1c(C(=O)[O-])cccc1
C38	STL244215		IB_STOCK7S-24919/ VM_STL244215	C19H17F3N3O3	392.361	Vitas-M	FC(F)(F)c1cnc(N2CCN(C(=O)Cc3c(C(=O)[O-])cccc3)CC2)cc1
C39	STL252377		VM_STL252377/ IB_STOCK7S-20947	C19H15N2O4S1	367.406	Vitas-M	O=C(Nc1scc(-c2c(OC)cccc2)n1)Cc1c(C(=O)[O-])cccc1
C40	STK306801		TT_ST45077759/ VM_STK306801	C19H18F3N3O2S1	409.433	Vitas-M	S(=O)(=O)(Nc1cn(Cc2cc(C(F)(F)F)ccc2)nc1)c1c(C)ccc(C)c1
C41	STK940624		VM_STK940624/ IB_STOCK6S-86331	C22H23N2O4	379.44	Vitas-M	O=C([O-])C(NC(=O)Cn1c2c(cc(OCc3ccccc3)cc2)cc1)C(C)C
C42	STL182113		VM_STL182113	C24H24N5O5S1	494.553	Vitas-M	COc1ccc(cc1)C(=O)NCCc1nnc(SCC(=O)Nc2cccc(c2)C(O)=O)n1CC=C
